# Supplementary material for: Asian Sand Dust Particles Enhance the Development of Aspergillus fumigatus Biofilm on Nasal Epithelial Cells
Source: Int J Mol Sci. 2022 Mar 11;23(6):3030. doi: 10.3390/ijms23063030 (PMC8955751; doi:10.3390/ijms23063030)
Supplement: Supplementary file 1 [file ijms-23-03030-s001.zip]

Archive with 1 entries (1 files):
- ijms-1607937-supplementary.pdf
